# Supplementary material for: Discovery of Synergistic Drug Combinations for Colorectal Cancer Driven by Tumor Barcode Derived from Metabolomics “Big Data”
Source: Metabolites. 2022 May 30;12(6):494. doi: 10.3390/metabo12060494 (PMC9227693; doi:10.3390/metabo12060494)
Supplement: Supplementary file 1 [file metabolites-12-00494-s001.zip]

Archive with 1 entries (1 files):
- metabolites-1693153-supplementary.pdf
